# Supplementary material for: Interferon Gamma Enhances Cytoprotective Pathways via Nrf2 and MnSOD Induction in Friedreich’s Ataxia Cells
Source: Int J Mol Sci. 2023 Aug 11;24(16):12687. doi: 10.3390/ijms241612687 (PMC10454386; doi:10.3390/ijms241612687)
Supplement: Supplementary file 1 [file ijms-24-12687-s001.zip]

Archive with 1 entries (1 files):
- ijms-2468635-supplementary.pdf
